# Supplementary material for: Gamma-Band Auditory Steady-State Response and Attention: A Systemic Review
Source: Brain Sci. 2024 Aug 26;14(9):857. doi: 10.3390/brainsci14090857 (PMC11430480; doi:10.3390/brainsci14090857)
Supplement: Supplementary file 1 [file brainsci-14-00857-s001.zip]

Archive with 1 entries (1 files):
- brainsci-3089356-supplementary.pdf
